# Supplementary material for: Leptin and adiponectin dynamics at patients with rectal neoplasm - Gender differences
Source: PLoS One. 2019 Aug 19;14(8):e0212471. doi: 10.1371/journal.pone.0212471 (PMC6699797; doi:10.1371/journal.pone.0212471)
Supplement: S1 File — Age, sex, weight, leptin, adiponectin in healthy volunteers and RC patients. (XLSX) [file pone.0212471.s001.xlsx]

## Sheet: healthy vs RC
Pacient	Sex	Age	W(kg)	Leptin 2 (pg/ml)	Adiponectin 2 (pg/ml)				lep women	adipon women	lep men	adipon men			lep w c	adipon w c	lep m c	adipon m c		ww	wm		wwc	wmc			aw	am		awc	amc
#1	2	61	56.5	13187.6	1.32038e+07				13.1876	13.2038	51.1004	6.52			1.1362	18.1363	2.4346	7.7965		56.5	98.5		53	78			61	56		63	65
#2	2	67	103.2	36694	1.00429e+07				36.694	10.0429	2.22872	3.39			9.3664	8.3654	3.3609	4.8143		103.2	82.5		70	88			67	60		78	66
#3	2	72	89.6	57401.4	6.48373e+06				57.4014	6.48373	0.700388	5.47			3.9763	14.1643	0.3925	5.6193		89.6	62.3		63	54			72	69		61	62
#4	2	69	76.2	35832.6	5.86679e+06				35.8326	5.86679	5.04233	4.26			13.5633	4.2569	1.9393	5.8258		76.2	87.3		86	82			69	64		66	54
#5	2	72	74.9	21584.3	9.58543e+06				21.5843	9.58543	5.58178	6.09			6.667	11.7087	10.4591	6.2062		74.9	80.4		66	70			72	66		63	68
#6	2	75	64.8	35731.3	7.71677e+06				35.7313	7.71677	2.13477	7.73			2.5249	16.8336	2.7081	9.4357		64.8	65		84	78			75	66		76	79
#7	2	72	63.9	44012.5	6.86338e+06				44.0125	6.86338	52.2615	8.04			13.1035	9.1958	2.5694	11.6866		63.9	142		93	85			72	68		56	68
#8	2	62	63.8	12813.5	1.6048e+07				12.8135	16.048	6.3496	7.52			8.1484	7.2937	1.0205	8.3122		63.8	88.3		75	87			62	57		70	59
#9	2	63	81.5	25533	5.78499e+06				25.533	5.78499	3.74845	12.14			10.6846	12.9087	1.2151	17.7071		81.5	82.9		69	60			63	73		75	84
#10	2	62	74.6	11827.2	1.19604e+07				11.8272	11.9604	19.0148	3.04			32.5489	10.248	3.9244	3.4974		74.6	90		82	77			62	56		61	72
#11	2	66	93.1	6541.1	1.13127e+07				6.5411	11.3127	0.947463	2.89			12.3463	6.0683	4.8524	3.9126		93.1	55.4		73	102			66	64		54	59
#12	2	66	93.4	48756	5.99365e+06				48.756	5.99365	18.5297	6.09			23.0283	9.0294	6.0016	7.9122		93.4	90.7		80	84			66	59		69	63
#13	2	74	95.8	42290.6	4.92991e+06				42.2906	4.92991	4.6604	7.32			0.1	17.9548	2.1025	9.2702		95.8	65.8		70	88			74	77		63	64
#14	2	66	79.5	63429.8	1.24356e+07				63.4298	12.4356	4.95294	6.05			13.9527	13.1116	1.5552	7.0718		79.5	94.5		68	86			66	52		62	58
#15	2	62	101.9	69691.7	5.89162e+06				69.6917	5.89162	2.26584	8.87			18.5269	7.0386	0.1424	12.5039		101.9	73		81	70			62	57		65	83
#16	2	65	71.9	11957.9	6.87363e+06				11.9579	6.87363	3.5257	3.02			2.6525	15.3696	5.0903	4.5431		71.9	81.6		65	83			65	69		72	58
#17	2	61	73.3	33128.8	1.26877e+07				33.1288	12.6877	5.83887	9.33			6.719	7.5938	0.4529	8.8672		73.3	102.7		69	70			61	52		69	55
#18	2	65	58.8	14511.4	8.28782e+06				14.5114	8.28782	33.601	10.22			6.189	15.8325	3.8708	9.9712		58.8	87.9		63	76			65	57		61	71
#19	2	66	61.4	102803	1.33063e+07				102.803	13.3063	15.2705	9.97			1.259	22.3976	1.4562	8.1655		61.4	96.3		56	90			66	61		86	60
#20	2	61	52.1	3383.41	1.38244e+07				3.38341	13.8244	1.07933	9.23			6.0527	8.9983	0.2612	8.0723		52.1	48.8		58	61			61	69		83	64
#21	2	63	80.6	10860.7	9.78607e+06				10.8607	9.78607	3.27366	6.11			7.1603	12.4002	3.8313	4.3259		80.6	70		93	95			63	57		72	62
#22	2	75	67.1	13204.9	8.05947e+06				13.2049	8.05947	3.63386	7.22					0.3495	4.7764		67.1	76.5			72			75	77			62
#23	2	66	107	45415.8	5.44795e+06				45.4158	5.44795	11.1536	12.18					0.1	16.2391		107	70.6			55			66	65			82
#24	2	61	73	54911.3	5.40886e+06				54.9113	5.40886	2.83881	14.23					1.3001	13.3164		73	65.3			78			61	64			69
#25	2	64	77.5	22500.3	5.58031e+06				22.5003	5.58031	4.68852	7.02					0.15			77.5	86.2			70			64	67			65
#26	2	70	68.4	24995.3	4.54258e+06				24.9953	4.54258	1.61325	7.82					0.1	8.1983		68.4	62.9			57			70	63			61
#27	2	83	62.4	10144.7	9.51417e+06				10.1447	9.51417	35.9464	7.43					0.15	8.9828		62.4	122.8			80			83	66			70
#28	2	62	75.3	28410.9	1.45192e+07				28.4109	14.5192	6.30484	7.98					0.5777	6.0609		75.3	64.3			83			62	73			64
#29	1	26	98.5	51100.4	6.52						10.7488	7.06					7.329	9.2728			69.5			80				69			74
#30	1	30	82.5	2228.72	3.39												5.5561	4.4275						95							63
#31	1	19	62.3	700.388	5.47												5.0428	3.5351						84							70
#32	1	24	87.3	5042.33	4.26												0.7599	8.9503						81							67
#33	1	26	80.4	5581.78	6.09												0.1252	9.3629						64							73
#34	1	26	65	2134.77	7.73												2.5944	8.6101						70							48
#35	1	25	142	52261.5	8.04												3.136	6.155						80							80
#36	1	27	88.3	6349.6	7.52												2.2639	17.0551						80							72
#37	1	23	82.9	3748.45	12.14												6.0746	8.5502						78							55
#38	1	56	90	19014.8	3.04												1.4583	15.4668						91							64
#39	1	23	55.4	947.463	2.89
#40	1	29	90.7	18529.8	6.09				32.1984	8.99851	11.0013	7.38759			9.50982	11.8527	2.54495	8.49937		76.4821	81.5172		72.2381	77.9474			66.8214	63.8966		67.8571	66.1316
#41	1	26	65.8	4660.4	7.32				22.9632	3.40157	14.3293	2.75804			7.91448	4.69288	2.40605	3.744		14.7109	19.6676		11.353	11.3184			5.50457	6.81566		8.39813	8.34127
#42	1	32	94.5	4952.94	6.05				4.33964	0.642836	2.66088	0.512155			1.72708	1.02407	0.390312	0.615509		2.7801	3.65219		2.47743	1.83608			1.04027	1.26564		1.83262	1.35313
#43	1	57	73	2265.84	8.87
#44	1	29	81.6	3525.7	3.02				0.000488196	0.0171828	0.00321013	0.0194984								0.220986	0.272895						0.468532	0.203102
#45	1	41	102.7	5838.88	9.33				0.000471226	0.05421					0.00104666	0.00416738
#46	1	57	87.9	33601	10.22
#47	1	61	96.3	15270.5	9.97
#48	1	49	48.8	1079.33	9.23
#49	1	27	70	3273.66	6.11
#50	1	57	76.5	3633.86	7.22
#51	1	25	70.6	11153.6	12.18
#52	1	24	65.3	2838.81	14.23
#53	1	30	86.2	4688.52	7.02
#54	1	30	62.9	1613.25	7.82
#55	1	56	122.8	35946.4	7.43
#56	1	33	64.3	6304.84	7.98
#57	1	69	69.5	10748.8	7.06
