# Supplementary material for: Leptin and adiponectin dynamics at patients with rectal neoplasm - Gender differences
Source: PLoS One. 2019 Aug 19;14(8):e0212471. doi: 10.1371/journal.pone.0212471 (PMC6699797; doi:10.1371/journal.pone.0212471)
Supplement: S2 File — Weight variation in the last year, chemo/radiotherapy, tumor localization, type of surgery, leptin and adiponectin levels after surgery in RC patients. (XLSX) [file pone.0212471.s002.xlsx]

## Sheet: Sheet1
Nr crt	name	Sex	age	diagnosis	presurg chimio	presurg radio	surgical type	Weight before surgery (kg)	weight loss (last year)	Leptin - preop (ng/mL)	Leptin 24h (ng/mL)	Leptin 72h (ng/mL)	Leptin 7 days (ng/mL)	Adipo -preop (µg/mL)	Adipo 24h (µg/mL)	Adipo 72h (µg/mL)	Adipo 7 days (µg/mL)
1	#1	M	65	CR inf	no	1-3 months	Operație Hartman cu excizie totală de mezorect (R2)	78	10	2.4346	9.6704	X	3.8932	7.7965	5.6766	X	8.8088
2	#2	F	63	CR inf	no	1-3 months	Excizie abdominoperineală de rect	53	3	1.1362	2.9463	X	3.5798	18.1363	11.568	X	17.4693
3	#3	M	66	CR sup	no	no	Rezecție anterioară joasă de rect cu excizie totală de mezorect	88	0	3.3609	11.7835	2.6465	4.0679	4.8143	4.3783	4.098	4.5695
4	#4	M	62	CR inf	1-3 months	1-3 months	Excizie abdominoperineală de rect	54	0	0.3925	2.4186	0.1966	0.3914	5.6193	4.7473	9.5706	9.924
5	#5	M	54	CR inf	1-3 months	1-3 months	Excizie abdominoperineală de rect	82	10	1.9393	7.2676	1.4735	4.0846	5.8258	4.3226	4.3695	4.8862
6	#6	M	68	CR inf	1-3 months	1-3 months	Excizie abdominoperineală de rect extralevatorian + rezecție coccis	70	0	10.4591	12.4247	6.344	4.6591	6.2062	4.7142	4.8916	6.9172
7	#7	M	79	CR sup	1-3 months	1-3 months	Operație Hartman cu excizie parțială de mezorect (*paliativ)	78	0	2.7081	17.3825	5.6767	3.7006	9.4357	6.642	10.2553	9.3553
8	#8	F	78	CR sup	1-3 months	1-3 months	Rezecție anterioară joasă de rect cu transecție de mezorect	72	0	9.3664	54.9314	22.6311	29.3272	8.3654	7.5782	8.528	8.9652
9	#9	M	68	CR sup + joncțiune RS	no	no	Excizie abdominoperineală de rect extralevatoriană și rezecție coccis	85	3-4 kg/2 months	2.5694	6.2578	2.1158	1.3697	11.6866	8.7798	9.5121	9.9256
10	#10	M	59	CR inf	no	1-3 months	Rezecție f joasă de rect cu anastomoză rectală + ileostomie de protecție	87	4	1.0205	21.3129	2.58	X	8.3122	7.9201	9.6957	X
11	#11	M	84	C rectosigmoidian + litiază colecistică	no	no	Rezecție anterioară de rect cu anastomoză colorectală + colecistectomie	60	10	1.2151	14.3626	2.95	X	17.7071	18.0623	15.5164	X
12	#12	M	72	CR inf	no	1-3 months	Excizie abdominoperineală de rect extralevatoriană și rezecție coccis	77	0	3.9244	8.7846	3.8269	X	3.4974	3.7713	4.1393	X
13	#13	M	59	CR mij	1-3 months	1-3 months	Rezecție anterioară joasă de rect cu anastomoză colorectală, ileostomie de protecție	102	8	4.8524	39.449	12.8552	18.042	3.9126	3.0426	4.7447	6.46
14	#14	F	61	CR mij + fibromatoză uterină	1-3 months	1-3 months	Rezecție anterioară joasă de rect; histerectomie + anexectomie; apendicectomie; ileostomie	63	6	3.9763	45.3771	5.2777	X	14.1643	8.8122	8.8854	X
15	#15	F	66	CR sup + mij	no	no	Rezecție anterioară de rect cu excizie de mezorect, coloanastomoză, ileostomie	86	0	13.5633	91.8002	48.9966	X	4.2569	3.6387	4.9384	X
16	#16	M	63	CR inf	3-6 months	3-6 months	Rezecție anterioară de rect cu anastomoză coloanală, ileostomie	84	3	6.0016	30.7713	7.2308	X	7.9122	4.5268	4.9347	X
17	#17	M	64	CR mij + inf	1-3 months	1-3 months	Rezecție anterioară f joasă de rect cu exciie de mezorect, anastomoză colorectală, ileostomie	88	17	2.1025	16.2559	X	X	9.2702	7.9439	X	X
18	#18	F	63	CR inf	no	yes	Operație Hartman cu excizie totală de mezorect	66	0	6.667	13.2401	X	X	11.7087	7.36	X	X
19	#19	M	58	CR mij	1-3 months	1-3 months	Rezecție anterioară f joasă de rect cu excizie totală de mezorect, anastomoză colorectală, ileostomie	86	5	1.5552	13.2133	X	X	7.0718	5.8654	X	X
20	#20	M	83	CR inf	no	<30 days	Excizie abdominoperineală de rect	70	0	0.1424	0.179	0.1416	0.1334	12.5039	10.0122	3.9385	8.8455
21	#21	M	58	CR inf	1-3 months	1-3 months	Rezecție anterioară f joasă de rect, excizie totală de mezorect, colo-rectoanastomoză, ileostomie	83	15	5.0903	3.6538	6.7457	10.7552	4.5431	5.4124	5.8296	8.7012
22	#22	F	76	CR mij + inf	1-3 months	1-3 months	Operație Hartman cu excizie de mezorect	84	30	2.5249	29.0374	6.8812	X	16.8336	13.8074	10.8291	X
23	#23	F	56	CR inf	3-6 months	3-6 months	Operație Hartman cu excizie totală de mezorect	93	3	13.1035	19.1544	X	X	9.1958	7.7528	X	X
24	#24	M	55	CR mij	1-3 months	1-3 months	Operație Hartman	70	10	0.4529	X	X	X	8.8672	X	X	X
25	#25	F	70	CR inf	3-6 months	3-6 months	Excizie abdomino-perineală de rect extralevatoriană, rezecție coccis	75	0	8.1484	18.4867	8.2237	X	7.2937	5.5805	7.434	X
26	#26 (*deceased during study)	F	75	CR	no	yes	Rezecție anterioara f joasă de rect cu excizie totală de mezorect, colorectoanastomoză, ileostomie	69	0	10.6846	50.913	52.0692	X	12.9087	13.2959	3.7328	X
27	#27	F	61	CR mij	no	1-3 months	rezecție foarte joasă de rect cu excizie totală de mezorect, colorectoanastomoză, colostomie	82	10	32.5489	22.9919	17.4842	X	10.248	8.2607	8.8064	X
28	#28	M	71	CR inf	3-6 months	3-6 months	excizie abdomino-perineală de rect + rezecție coccis	76	0	3.8708	44.3088	6.2198	X	9.9712	9.2257	14.3404	X
29	#29	M	60	CR sup	no	no	Rezecție anterioară joasă de rect cu transecție de mezorect și anastomoză colorectală	90	20	1.4562	4.465	5.2807	2.3095	8.1655	6.7329	7.1509	8.4423
30	#30	M	64	CR inf	1-3 months	1-3 months	Excizie abdomino-perineală de rect extralevatoriană, rezecție coccis	61	5	0.2612	3.1388	0.5877	X	8.0723	7.7455	6.8845	X
31	#31	F	54	CR mij	1-3 months	1-3 months	Rezecție anterioară de rect, excizie totală mezorect, colostomă terminală	73	0	12.3463	7.2804	13.6806	X	6.0683	6.1202	11.6763	X
32	#32	M	62	CR inf	1-3 months	1-3 months	Excizie abdominoperineală extralevatoriană, rezecție coccis	95	0	3.8313	4.8759	4.4078	5.6411	4.3259	3.9616	4.5262	4.8727
33	#33	M	62	CR inf	no	1-3 months	Excizie abdomino-perineală extralevatoriană, rezecție coccis, plastie defect perineal cu lambou	72	12	0.3495	3.3268	0.126	0.0337	4.7764	3.1645	4.6688	6.5218
34	#34	F	69	CR inf	no	1-3 months	Hartman cu excizie totală de mezorect	80	0	23.0283	36.8289	X	X	9.0294	8.0758	X	X
35	#35	M	82	CR sup	no	no	Rezectie anterioară joasă de rect cu transecție de mezorect, colorectoanastomoză	55	0	0.15	0.4898	0	0.131	16.2391	15.9209	14.7533	14.1528
36	#36	M	69	CR inf	no	<30 days	Excizie abdominoperineală extralevatoriană, rezecție coccis	78	0	1.3001	0.137	1.4893	X	13.3164	14.1343	14.8742	X
37	#37	M	65	CR sup	1-3 months	1-3 months	Rezecție anterioară de rect	70	5	X	X	0.122	0.098	X	X	19.5749	19.2212
38	#38	M	61	CR mij + inf	no	3-6 months	Rezecție anterioară f joasă de rect, excizie de mezorect, colorectoanastomoză, ileostomie	57	0	0	1.0787	0.157	0.145	8.1983	6.4043	7.3138	9.0054
39	#39	F	63	CR mij	no	no	Hartman + histerectomie totală + anexectomie bilaterală	70	10	0	2.3814	0.2889	0.113	17.9548	12.909	17.3025	19.5571
40	#40	M	70	CR mij	3-6 months	1-3 months	Hartman cu excizie totală de mezorect	80	0	0	15.686	1.3924	1.4711	8.9828	8.3834	9.4713	11.7805
41	#41	M	64	CR mij	no	no	Rezecție anterioară de rect	83	0	0.5777	1.2476	0.0076	1.232	6.0609	4.907	6.5503	4.6348
42	#42	F	62	CR sup	no	no	Operație Hartman	68	0	13.9527	33.9996	1.232	10.1096	13.1116	9.5786	8.685	10.8964
43	#43	M	74	CR inf	1-3 months	<30 days	Amputație abdomnoperineală	80	0	7.329	14.7821	24.3664	6.2641	9.2728	7.0219	8.2262	10.1388
44	#44	M	63	CR inf	no	no	Hartman	95	0	5.5561	14.9031	7.5054	12.0434	4.4275	4.3114	4.1186	4.4058
45	#45	F	65	CR mij	no	1-3 months	Rezecție anterioară f joasă de rect cu excizie totală de mezorect, colorectoanastomoză	81	0	18.5269	27.0144	28.7282	17.2846	7.0386	5.0259	4.9348	4.6906
46	#46	M	70	CR sup	no	no	Operație Hartman	84	0	5.0428	44.9616	8.5906	13.4098	3.5351	3.0995	3.6999	4.0622
47	#47	M	67	CR sup	no	no	Operație Hartman	81	5	0.7599	1.0992	1.8418	2.2136	8.9503	8.2994	7.1711	7.995
48	#48	F	72	CR inf	<30 days	1-3 months	Rezecție anterioară de rect cu anastomoză colo-anală	65	0	2.6525	25.6119	8.496	6.8809	15.3696	10.246	14.0904	14.6267
49	#49	M	73	CR inf	yes	yes	Excizie abdominoperineală de rect	64	0	0.1252	1.9096	0.2662	1.5496	9.3629	8.0454	10.2185	12.2069
50	#50	F	69	CR inf	no	no	Excizie abdominoperineală de rect	69	2	6.719	43.8377	41.093	30.5216	7.5938	7.0188	8.4902	7.9174
51	#51	M	48	CR inf	3-6 months	4-6 months	Rezecție anterioară de rect	70	0	2.5944	10.4862	9.9048	4.7669	8.6101	7.1988	8.0967	7.4781
52	#52	M	80	CR sup + mij	no	no	Operație Hartman + excizie totală mezorect	80	0	3.136	14.4546	5.8911	6.1356	6.155	4.2772	5.5017	5.9777
53	#53	F	61	CR sup + mij	3-6 months	3-6 months	Rezecție anterioară de rect	63	0	6.189	40.9534	3.138	5.7257	15.8325	10.2296	11.4314	9.7855
54	#54	M	72	CR sup	no	yes	rezecție anterioară joasă de rect	80	5	2.2639	7.437	1.7356	X	17.0551	13.1541	10.3066	X
55	#55	M	55	CR sup	no	no	rezecție anterioară joasă de rect	78	0	6.0746	8.0359	4.4602	4.2481	8.5502	5.8091	4.7835	7.2549
56	#56	F	86	CR sup + mij	no	no	rezecție anterioară joasă de rect	56	5	1.259	8.1243	3.8205	2.009	22.3976	17.0152	15.9653	16.8407
57	#57	F	83	CR sup + mij	no	no	Operație Hartman	58	0	6.0527	44.6678	8.3178	12.9356	8.9983	7.306	9.1559	9.3572
58	#58	M	64	CR inf	no	no	rezecție anterioară foarte joasă de rect	91	0	1.4583	2.1203	2.0075	1.9874	15.4668	9.7701	15.6825	16.8176
59	#59	F	72	CR mij	no	no	rezecție anterioară joasă de rect	93	0	7.1603	32.2265	10.7853	6.4463	12.4002	9.7801	9.4907	12.3381
